# Supplementary material for: Organizational Learning in Healthcare Contexts after COVID-19: A Study of 10 Intensive Care Units in Central and Northern Italy through Framework Analysis
Source: Int J Environ Res Public Health. 2023 Sep 1;20(17):6699. doi: 10.3390/ijerph20176699 (PMC10487410; doi:10.3390/ijerph20176699)
Supplement: Supplementary file 1 [file ijerph-20-06699-s001.zip]

Archive with 1 entries (1 files):
- ijerph-2480362-supplementary.pdf
